# Supplementary material for: Unintegrated HIV-1 DNA recruits cGAS via its histone-binding domain to escape innate immunity
Source: Proc Natl Acad Sci U S A. 2025 Mar 11;122(11):e2424465122. doi: 10.1073/pnas.2424465122 (PMC11929445; doi:10.1073/pnas.2424465122)
Supplement: Supplementary file 2 — Dataset S01 (XLSX) [file pnas.2424465122.sd01.xlsx]

## Sheet: Dataset S1 related to Fig 1A
	Condition	NT NT NI	NT NT D116	NT cGAS NI	NT cGAS D116	NT PolE3 NI	NT PolE3 D116	cGAS PolE3 NI	cGAS PolE3 D116
Donor 1	#1	1.09177	2.08493	0.577009	0.993092	1.93634	6.19026	0.981686	1.87038
	#2	0.915945	1.41748	0.66742	0.858565	2.88786	3.92674	1.17013	2.18859
Donor 2	#3	0.986233	1.85746	1.06191	0.959264	1.00696	2.53151	1.05214	1.29834
	#4	1.01396	1.6245	1.02574	0.946058	0.937354	2.38943	0.905425
Donor 3	#5	0.962594	2.31605	0.531571	0.813191	0.82645	4.3319	0.691755	1.73909
	#6	1.03886	2.79271	0.44803	0.596668	0.927659	4.62141	0.541488	1.40282
Donor 4	#7	1.1434	1.6245	0.718636	1.39797	1.81504	3.65533	1.61702	2.90123
	#8	0.874583	1.52274	0.895025	1.08673	1.48796	3.91768	1.93187	4.50023
Multiple comparison with ANOVA (response to reviewers)
Bonferroni's multiple comparisons test	Mean Diff,	95,00% CI of diff,	Below threshold?	Summary	Adjusted P Value
NT NT NI vs. NT NT D116	-0.9016	-1,802 to -0,001316	Yes	*	0.0495	A-B
NT NT NI vs. NT PolE3 NI	-0.4748	-1,375 to 0,4255	No	ns	0.8251	A-E
NT NT D116 vs. NT PolE3 D116	-2.04	-2,941 to -1,140	Yes	****	<0,0001	B-F
NT PolE3 NI vs. NT PolE3 D116	-2.467	-3,368 to -1,567	Yes	****	<0,0001	E-F
NT PolE3 D116 vs. cGAS PolE3 D116	1.674	0,7421 to 2,606	Yes	****	<0,0001	F-H
T-test comparison (paper)
	P value	P value summary	Significantly different (P < 0.05)?	One- or two-tailed P value?	t, df
NT NT NI vs. NT NT D116	0.0001	***	Yes	Two-tailed	t=5,355, df=14
NT NT NI vs. NT PolE3 NI	0.0825	ns	No	Two-tailed	t=1,870, df=14
NT NT D116 vs. NT PolE3 D116	0.0005	***	Yes	Two-tailed	t=4,467, df=14
NT PolE3 NI vs. NT PolE3 D116	0.0002	***	Yes	Two-tailed	t=4,988, df=14
NT PolE3 D116 vs. cGAS PolE3 D116	0.0158	*	Yes	Two-tailed	t=2,775, df=13
