# Supplementary material for: Unintegrated HIV-1 DNA recruits cGAS via its histone-binding domain to escape innate immunity
Source: Proc Natl Acad Sci U S A. 2025 Mar 11;122(11):e2424465122. doi: 10.1073/pnas.2424465122 (PMC11929445; doi:10.1073/pnas.2424465122)
Supplement: Supplementary file 3 — Dataset S02 (XLSX) [file pnas.2424465122.sd02.xlsx]

## Sheet: Dataset S2 related to Fig 1B
	Condition	NT - NI	NT - D116	NT + NI	NT + D116	POLE3 - NI	POLE3 - D116	POLE3 + NI	POLE3 + D116
Donor 1	#1	1.25411	0.634342	1.09177	2.11893	2.37841	3.73213	2.47942	1.82766
	#2	0.797377	1.21982	1.2086	1.02337	2.34026	4.9818	2.26054	2.09943
Donor 2	#3	1.06314		0.85165	1.10063	2.19112	3.12748	2.19112	3.95863
	#4	0.940609	1.51747	0.942785	0.971532	2.33755	3.90413	2.92479	3.82378
Donor 3	#5	1	1.69349	0.819794	1.30737	2.02792	6.54322	1.79419	2.55502
	#6	1	2.48515	1.07674	1.50873	2.3511	6.88441	2.26054	2.34026
Multiple comparison with ANOVA (response to reviewers)
Bonferroni's multiple comparisons test	Mean Diff,	95,00% CI of diff,	Below threshold?	Summary	Adjusted P Value
NT - NI vs. NT - D116	-0.5008	-1,675 to 0,6735	No	ns	>0,9999	A-B
NT - NI vs. POLE3 - NI	-1.262	-2,382 to -0,1422	Yes	*	0.0204	A-E
NT - D116 vs. POLE3 - D116	-3.352	-4,526 to -2,178	Yes	****	<0,0001	B-F
POLE3 - NI vs. POLE3 - D116	-2.591	-3,711 to -1,471	Yes	****	<0,0001	E-F
POLE3 - D116 vs. POLE3 + D116	2.095	0,9751 to 3,214	Yes	****	<0,0001	F-H
T-test comparison (paper)
	P value	P value summary	Significantly different (P < 0.05)?	One- or two-tailed P value?	t, df
NT - NI vs. NT - D116	0.1092	ns	No	Two-tailed	t=1,778, df=9
NT - NI vs. POLE3 - NI	<0,0001	****	Yes	Two-tailed	t=15,25, df=10
NT - D116 vs. POLE3 - D116	0.0016	**	Yes	Two-tailed	t=4,443, df=9
POLE3 - NI vs. POLE3 - D116	0.0023	**	Yes	Two-tailed	t=4,059, df=10
POLE3 - D116 vs. POLE3 + D116	0.0173	*	Yes	Two-tailed	t=2,848, df=10
