# Supplementary material for: Unintegrated HIV-1 DNA recruits cGAS via its histone-binding domain to escape innate immunity
Source: Proc Natl Acad Sci U S A. 2025 Mar 11;122(11):e2424465122. doi: 10.1073/pnas.2424465122 (PMC11929445; doi:10.1073/pnas.2424465122)
Supplement: Supplementary file 4 — Dataset S03 (XLSX) [file pnas.2424465122.sd03.xlsx]

## Sheet: Dataset S3 related to Fig 3B
			#1		#2		#3		#4			% input		rel. to cGAS FHA
			% input	rel. to cGAS FHA	% input	rel. to cGAS FHA	% input	rel. to cGAS FHA	% input	rel. to cGAS FHA		av.	StDev	av.	StDev
Nuc1	mock	-	0.179724	0.188809	0.0214015	0.162105	0.0119973	0.0425411	0.0359929	0.420448		0.062279	0.0789167	0.203476	0.158012
	cGAS FHA	-	0.951883	1	0.132023	1	0.282017	1	0.085606	1		0.362882	0.401514	1	0
		NVP	0.0250136	0.026278	0.0198992	0.150726	0.00536895	0.0190377	0.00134224	0.0156792		0.012906	0.0113435	0.0529302	0.065347
asat	mock	-	0.129306	0.135842	0.00741086	0.0561333	0.012039	0.0426888	0.0162193	0.189465		0.0412437	0.058818	0.106032	0.0691662
	cGAS FHA	-	1.15177	1.20999	0.0697751	0.528509	0.230663	0.817902	0.0815516	0.952638		0.383441	0.517429	0.877261	0.283751
		NVP	0.711461	0.747425	0.0681027	0.515842	0.197	0.698538	0.0655553	0.765779		0.26053	0.306821	0.681896	0.114282
GAPDHpro	mock	-	0.0782295	0.0821839	0.0157758	0.119493	0.0753033	0.267016	0.0478233	0.558644		0.0542829	0.0290965	0.256834	0.216455
	cGAS FHA	-	0.462927	0.486327	0.0444663	0.336808	0.155918	0.552865	0.0344072	0.401925		0.17443	0.200058	0.444482	0.0946971
		NVP	0.35573	0.373712	0.0410594	0.311003	0.079	0.280125	0.0107752	0.125869		0.121641	0.158536	0.272677	0.105333
Results are presented as % input (D, F,H and J) and relative to cGAS FHA (E, G, I and K) of 4 independent experiments.
DNA primers specific for HIV-1 Nuc1 region were used. Control genomic regions were chosen based on the ChIP-seq data published (Gentili et al., Cell reports. 2019). a-satellite was used as cGAS highly enriched region, while GAPDH-promoter was used as cGAS with low enrichement.
paired student's t-test (paper)			significant diff.	Summary	Individual P Value
(on relative to cGAS-FHA)
Nuc1-EV vs Nuc1-cGAS FHA			yes	**	0.00207819
Nuc1-cGAS FHA vs Nuc1-cGAS + NVP			yes	****	<0,0001
asat-EV vs asat-cGAS FHA			yes	**	0.0081
asat-cGAS FHA vs asat-cGAS + NVP			no	ns	0.134726
GAPDH-EV vs GAPDH-cGAS FHA			no	ns	0.219
GAPDH-cGAS FHA vs GAPDH-cGAS + NVP			no	ns	0.0692
Nuc1-cGAS FHA vs asat-cGAS FHA			no	ns	0.4512
Nuc1-cGAS FHA vs GAPDH-cGAS FHA			yes	**	0.0013
independent student's t-test -Welch correction			significant diff.	Summary	Individual P Value
(on relative to cGAS-FHA)
Nuc1-EV vs Nuc1-cGAS FHA			yes	**	0.00207819
Nuc1-cGAS FHA vs Nuc1-cGAS + NVP			yes	****	<0,0001
asat-EV vs asat-cGAS FHA			yes	**	0.0099
asat-cGAS FHA vs asat-cGAS + NVP			no	ns	0.2709
GAPDH-EV vs GAPDH-cGAS FHA			no	ns	0.1858
GAPDH-cGAS FHA vs GAPDH-cGAS + NVP			no	ns	0.0519
Nuc1-cGAS FHA vs asat-cGAS FHA			no	ns	0.4512
Nuc1-cGAS FHA vs GAPDH-cGAS FHA			yes	**	0.0013
