# Supplementary material for: Unintegrated HIV-1 DNA recruits cGAS via its histone-binding domain to escape innate immunity
Source: Proc Natl Acad Sci U S A. 2025 Mar 11;122(11):e2424465122. doi: 10.1073/pnas.2424465122 (PMC11929445; doi:10.1073/pnas.2424465122)
Supplement: Supplementary file 5 — Dataset S04 (XLSX) [file pnas.2424465122.sd04.xlsx]

## Sheet: Dataset S4 related to Fig 3C 
			#1		#2		#3		#4			% input		rel. to cGAS FHA
			% input	rel. to cGAS FHA	% input	rel. to cGAS FHA	% input	rel. to cGAS FHA	% input	rel. to cGAS FHA		av.	StDev	av.	StDev
luc	mock	-	0.135265	0.185565	0.0232578	0.146604	0.0173233	0.0563282	0.0409173	0.400535		0.0541907	0.0549703	0.197258	0.145928
	cGAS FHA	-	0.728932	1	0.158643	1	0.307542	1	0.102157	1		0.324318	0.283312	1	0
		NVP	0.00951129	0.0130482	0.0281418	0.17739	0.0137336	0.0446561	0.00631876	0.0618535		0.0144264	0.00963471	0.0742371	0.0716777
asat	mock	-	0.129306	0.17739	0.00741086	0.046714	0.012039	0.0391458	0.0162193	0.158769		0.0412437	0.058818	0.105505	0.0727197
	cGAS FHA	-	1.15177	1.58008	0.0697751	0.439825	0.230663	0.750019	0.0815516	0.798298		0.383441	0.517429	0.892056	0.485407
		NVP	0.711461	0.976032	0.0681027	0.429283	0.197	0.640563	0.0655553	0.641713		0.26053	0.306821	0.671897	0.226018
GAPDHpro	mock	-	0.0782295	0.107321	0.0157758	0.0994421	0.0753033	0.244855	0.0478233	0.468136		0.0542829	0.0290965	0.229938	0.172264
	cGAS FHA	-	0.462927	0.635075	0.0444663	0.280292	0.155918	0.50698	0.0344072	0.336808		0.17443	0.200058	0.439789	0.161963
		NVP	0.35573	0.488016	0.0410594	0.258816	0.079	0.256875	0.0107752	0.105477		0.121641	0.158536	0.277296	0.15778
Results are presented as % input (D, F,H and J) and relative to cGAS FHA (E, G, I and K) of 4 independent experiments.
luc is a HIV-1 DNA primer
a-satellite and GAPDH-pro have been chosen are controls as ChIP-seq analysis decribed that cGAS is enriched in a-satellite region compared to promoter regions (Gentili et al., Cell reports. 2019)
paired student's t-test (paper)			significant diff.	Summary	Individual P Value
(on relative to cGAS-FHA)
luc-EV vs luc-cGAS FHA			yes	**	0.0016
luc-cGAS FHA vs luc-cGAS + NVP			yes	***	0.0001
asat-EV vs asat-cGAS FHA			yes	*	0.0359
asat-cGAS FHA vs asat-cGAS + NVP			no	ns	0.193
GAPDH-EV vs GAPDH-cGAS FHA			no	ns	0.2195
GAPDH-cGAS FHA vs GAPDH-cGAS + NVP			no	ns	0.0529
luc-cGAS FHA vs asat-cGAS FHA			no	ns	0.6864
luc-cGAS FHA vs GAPDH-cGAS FHA			yes	**	0.0062
independent student's t-test -Welch correction			significant diff.	Summary	Individual P Value
(on relative to cGAS-FHA)
Nuc1-EV vs Nuc1-cGAS FHA			yes	**	0.0016
Nuc1-cGAS FHA vs Nuc1-cGAS + NVP			yes	***	0.0001
asat-EV vs asat-cGAS FHA			yes	*	0.0462
asat-cGAS FHA vs asat-cGAS + NVP			no	ns	0.4549
GAPDH-EV vs GAPDH-cGAS FHA			no	ns	0.1264
GAPDH-cGAS FHA vs GAPDH-cGAS + NVP			no	ns	0.2009
Nuc1-cGAS FHA vs asat-cGAS FHA			no	ns	0.6864
Nuc1-cGAS FHA vs GAPDH-cGAS FHA			yes	**	0.0062
