# Supplementary material for: Unintegrated HIV-1 DNA recruits cGAS via its histone-binding domain to escape innate immunity
Source: Proc Natl Acad Sci U S A. 2025 Mar 11;122(11):e2424465122. doi: 10.1073/pnas.2424465122 (PMC11929445; doi:10.1073/pnas.2424465122)
Supplement: Supplementary file 6 — Dataset S05 (XLSX) [file pnas.2424465122.sd05.xlsx]

## Sheet: Dataset S5 related to Fig 3E
		#1		#2		#3		#4		#5			% input		rel. to cGAS FHA
		% input	rel. to cGAS FHA	% input	rel. to cGAS FHA	% input	rel. to cGAS FHA	% input	rel. to cGAS FHA	% input	rel. to cGAS FHA		av.	StDev	av.	StDev
Nuc1	mock	0.0147193	0.192776	0.0119973	0.0425411	0.0359929	0.420448	0.0256278	0.203768	0.0376516	0.382889		0.0251978	0.0117884	0.248485	0.154233
	cGAS WT	0.0763545	1	0.282017	1	0.085606	1	0.12577	1	0.0983355	1		0.133617	0.0850193	1	0
	cGAS RR	0.0251004	0.328736	0.0651025	0.230846	0.0279474	0.326465	0.0340514	0.270744	0.0700173	0.712025		0.0444438	0.021419	0.373763	0.193471
asat	mock	0.0110398	0.144586	0.012039	0.0426888	0.0162193	0.189465	0.0218512	0.17374	0.0341696	0.34748		0.0190638	0.00945751	0.179592	0.10987
	cGAS WT	0.0705044	0.923382	0.230663	0.817902	0.0815516	0.952638	0.132023	1.04972	0.117755	1.19748		0.126499	0.0634679	0.988224	0.143221
	cGAS RR	0.0283375	0.371131	0.0429516	0.152301	0.0444663	0.51943	0.0611653	0.486327	0.0463546	0.471392		0.0446551	0.0116691	0.400116	0.149165
GAPDHpro	mock	0.00860181	0.112656	0.0753033	0.267016	0.0435512	0.50874	0.0132199	0.105112	0.0182477	0.185565		0.0317848	0.0278283	0.235818	0.16601
	cGAS WT	0.0284359	0.372419	0.155918	0.552865	0.0307953	0.359733	0.0473286	0.376312	0.0292353	0.297302		0.0583426	0.055097	0.391726	0.0955454
	cGAS RR	0.0220796	0.289172	0.0637627	0.226095	0.0204587	0.238986	0.0352522	0.280292				0.0353883	0.0200428	0.258636	0.0308029
Results are presented as % input (C, E,G, I and K) and relative to cGAS FHA (D, F, H, J and L) of 4 independent experiments.
Note: due to technical issue, GAPDH-Pro on cGAS R236E R255E in Exp#5 is missing
paired student's t-test (paper)			significant diff.	Summary	Individual P Value
(on relative to cGAS-FHA)
Nuc1-EV vs Nuc1-cGAS FHA			yes	***	0.0004
Nuc1-cGAS FHA vs Nuc1-cGAS + RR			yes	**	0.0019
asat-EV vs asat-cGAS FHA			yes	****	<0,0001
asat-cGAS FHA vs asat-cGAS + RR			yes	***	0.0003
GAPDH-EV vs GAPDH-cGAS FHA			no	ns	0.132
GAPDH-cGAS FHA vs GAPDH-cGAS + RR			no	ns	0.0716
Nuc1-cGAS FHA vs asat-cGAS FHA			no	ns	0.8627
Nuc1-cGAS FHA vs GAPDH-cGAS FHA			yes	***	0.0001
independent student's t-test -Welch correction			significant diff.	Summary	Individual P Value
(on relative to cGAS-FHA)
Nuc1-EV vs Nuc1-cGAS FHA			yes	***	0.0004
Nuc1-cGAS FHA vs Nuc1-cGAS + NVP			yes	**	0.0019
asat-EV vs asat-cGAS FHA			yes	****	<0,0001
asat-cGAS FHA vs asat-cGAS + NVP			yes	***	0.0002
GAPDH-EV vs GAPDH-cGAS FHA			no	ns	0.1163
GAPDH-cGAS FHA vs GAPDH-cGAS + NVP			yes	*	0.0328
Nuc1-cGAS FHA vs asat-cGAS FHA			no	ns	0.8627
Nuc1-cGAS FHA vs GAPDH-cGAS FHA			yes	***	0.0001
