# Supplementary material for: Unintegrated HIV-1 DNA recruits cGAS via its histone-binding domain to escape innate immunity
Source: Proc Natl Acad Sci U S A. 2025 Mar 11;122(11):e2424465122. doi: 10.1073/pnas.2424465122 (PMC11929445; doi:10.1073/pnas.2424465122)
Supplement: Supplementary file 7 — Dataset S06 (XLSX) [file pnas.2424465122.sd06.xlsx]

## Sheet: Dataset S6 related to Fig 3F
		#1		#2		#3		#4		#5			% input		rel. to cGAS FHA
		% input	rel. to cGAS FHA	% input	rel. to cGAS FHA	% input	rel. to cGAS FHA	% input	rel. to cGAS FHA	% input	rel. to cGAS FHA		av.	StDev	av.	StDev
luc	mock	0.0150286	0.190782	0.0173233	0.0563282	0.0409173	0.400535	0.0452436	0.328736	0.0667012	0.526681		0.0370428	0.0214206	0.300612	0.18277
	cGAS WT	0.0787736	1	0.307542	1	0.102157	1	0.137629	1	0.126644	1		0.150549	0.0906625	1	0
	cGAS RR	0.0208886	0.265172	0.0651025	0.211686	0.0254508	0.249135	0.0468391	0.340329	0.0729907	0.576343		0.0462543	0.0231659	0.328533	0.14622
asat	mock	0.0110398	0.140146	0.012039	0.0391458	0.0162193	0.158769	0.0218512	0.158769	0.0341696	0.269807		0.0190638	0.00945751	0.153327	0.0819114
	cGAS WT	0.0705044	0.895025	0.230663	0.750019	0.0815516	0.798298	0.132023	0.959264	0.117755	0.929805		0.126499	0.0634679	0.866482	0.088946
	cGAS RR	0.0283375	0.359733	0.0429516	0.139661	0.0444663	0.435275	0.0611653	0.444421	0.0463546	0.366021		0.0446551	0.0116691	0.349022	0.123264
GAPDHpro	mock	0.00860181	0.109197	0.0753033	0.244855	0.0435512	0.426317	0.0132199	0.0960547	0.0182477	0.144086		0.0317848	0.0278283	0.204102	0.137226
	cGAS WT	0.0284359	0.360982	0.155918	0.50698	0.0307953	0.301452	0.0473286	0.343885	0.0292353	0.230846		0.0583426	0.055097	0.348829	0.101672
	cGAS RR	0.0220796	0.280292	0.0637627	0.20733	0.0204587	0.200267	0.0352522	0.256139				0.0353883	0.0200428	0.236007	0.0385837
Results are presented as % input (C, E,G, I and K) and relative to cGAS FHA (D, F, H, J and L) of 4 independent experiments.
Note: due to technical issue, GAPDH-Pro on cGAS R236E R255E in Exp#5 is missing
paired student's t-test (paper)			significant diff.	Summary	Individual P Value
(on relative to cGAS-FHA)
luc-EV vs luc-cGAS FHA			yes	**	0.001
luc-cGAS FHA vs luc-cGAS + RR			yes	***	0.0005
asat-EV vs asat-cGAS FHA			yes	****	<0,0001
asat-cGAS FHA vs asat-cGAS + RR			yes	***	0.0002
GAPDH-EV vs GAPDH-cGAS FHA			no	ns	0.1251
GAPDH-cGAS FHA vs GAPDH-cGAS + RR			no	ns	0.0734
luc-cGAS FHA vs asat-cGAS FHA			yes	*	0.0284
luc-cGAS FHA vs GAPDH-cGAS FHA			yes	***	0.0001
independent student's t-test -Welch correction			significant diff.	Summary	Individual P Value
(on relative to cGAS-FHA)
luc-EV vs luc-cGAS FHA			yes	**	0.001
luc-cGAS FHA vs luc-cGAS + RR			yes	***	0.0005
asat-EV vs asat-cGAS FHA			yes	****	<0,0001
asat-cGAS FHA vs asat-cGAS + RR			yes	***	0.0001
GAPDH-EV vs GAPDH-cGAS FHA			no	ns	0.0976
GAPDH-cGAS FHA vs GAPDH-cGAS + RR			no	ns	0.0675
luc-cGAS FHA vs asat-cGAS FHA			yes	*	0.0284
luc-cGAS FHA vs GAPDH-cGAS FHA			yes	***	0.0001
